# Supplementary material for: Autocrine VEGF-B signaling maintains lipid synthesis and mitochondrial fitness to support T cell immune responses
Source: J Clin Invest. 2024 Aug 15;134(16):e176586. doi: 10.1172/JCI176586 (PMC11324299; doi:10.1172/JCI176586)
Supplement: Supporting data values [file jci-134-176586-s200.xlsx]

## Sheet: Fig.1A
Fig.1A	Relative mRNA levels (fold change, FC)
	Factors	CD8-TN-1	CD8-TN-2	CD8-TN-3	CD8-TCRA-1	CD8-TCRA-2	CD8-TCRA-3	CD8-TN-Mean	CD8-TCRA-Mean	Fold change, FC	P value	Log2FC	-log1-(P value)
Myokines	Osm	-0.123422	-.67439543-737147	12.-14183229-782	1-.1377575862965	2.28416	-0.278677	-0.123422	1.00274	-8.12454	#DIV/0!	#NUM!	#DIV/0!
	Mstn	-.1699677966-16-6	-.2--73-72-465844	29.31-249288648	17.855954282-836	-.23871-4--9776-4	-.154249-312-3--9	#DIV/0!	#DIV/0!	#DIV/0!	#DIV/0!	#DIV/0!	#DIV/0!
	Fndc5	-0.214889	-.6358-95831929-3	7.3191-2-7799159	1-.97893848355-3	2.9113-636568439	-0.267325	-0.214889	-0.267325	1.24401	#DIV/0!	0.315	#DIV/0!
	Gdf15	-.11-21-48-82492	-.6256-9-69746876	14.5-35416548497	7.12719	1.61142-85636346	-.3128-4534873438	#DIV/0!	7.12719	#DIV/0!	#DIV/0!	#DIV/0!	#DIV/0!
	Sparc	-.122569-52762275	-.649169294-8-789	12.5679	8.5248-4-13-279	2.51693	-.231112415-52841	12.5679	2.51693	0.200267	#DIV/0!	-2.32	#DIV/0!
	Il6	-0.224274	-0.364334	12.2383	6.-7689-65694238	2.71948	-0.161918	3.88324	1.27878	0.329309	0.668118	-1.60249	-0.668118
	Il18	-.91-669833591978	1.-49716683623-7	1.-46-8493979253	1.1769-673721877	-0.773782	1.-1395947979--3	#DIV/0!	-0.773782	#DIV/0!	#DIV/0!	#DIV/0!	#DIV/0!
	Il15	2.9451341162-1-6	1.29984	-0.261219	-.72363461872-189	1.2-441562818479	1.19196	0.51931	1.19196	2.29527	#DIV/0!	1.19867	#DIV/0!
Hepatokine	Angptl6	1.3566	0.592546	1.24401	1.56374	0.929805	1.87905	1.06439	1.45753	1.36936	0.344293	0.453502	0.463072
	Ahsg	1.31494	1.27015	0.598739	0.447513	0.514057	0.986233	1.06128	0.649267	0.611779	0.224548	-0.708918	0.64869
	Shbg	0.906471	0.897095	1.22972	0.733736	0.58574	0.869545	1.0111	0.729674	0.721666	0.108519	-0.470597	0.964493
	Selenop	1.76133	0.980552	0.579013	0.432768	0.838956	1.04006	1.10697	0.770595	0.696132	0.437457	-0.522566	0.359064
	Igf1	0.993092	1.01396	0.993092	0.76313	0.99654	1.00696	1.00005	0.922208	0.922164	0.385113	-0.116905	0.414412
	Igf2	0.694157	1.15136	1.25122	2.07532	1.76337	1.49831	1.03224	1.779	1.72343	0.0354587	0.785282	1.45028
	Fgf21	1.4323	0.559936	1.24689	1.95658	1.54043	1.30888	1.07971	1.60196	1.4837	0.184471	0.5692	0.734073
Adipokines	Nampt	1.08423	0.914888	1.00812	0.85362	0.963707	1.01866	1.00241	0.945328	0.943054	0.454169	-0.0845881	0.342782
	Adipoq	0.962594	1.01748	1.02101	0.879649	1.01045	0.742262	1.00036	0.877454	0.877137	0.197919	-0.189127	0.703512
	Lep	2.15596	0.728668	0.636545	0.465978	1.31798	0.951538	1.17373	0.911833	0.776871	0.658948	-0.364253	0.181149
	Retn	0.981686	0.981686	1.03766	0.954842	0.961483	0.938438	1.00034	0.951588	0.951261	0.0702088	-0.0720876	1.15361
	Sfrp5	1.54043	0.616996	1.05214	0.621288	0.764895	1.1961	1.06986	0.86076	0.804556	0.546458	-0.313736	0.262443
	Rbp4	1.02219	0.816014	1.19886	0.766664	0.761368	1.19886	1.01236	0.908965	0.897871	0.60102	-0.155421	0.221111
Other secreted factors	Egf	1.07425	1.01279	0.919125	0.915945	1.1434	1.02693	1.00206	1.02876	1.02665	0.754324	0.0379414	0.122442
	Ngf	0.657471	1.71119	0.888843	2.39496	1.16473	1.76541	1.08583	1.77503	1.63472	0.22271	0.709041	0.65226
	Bdnf	0.76313	1.57462	0.832199	2.95878	2.54912	1.06807	1.05665	2.19199	2.07447	0.146014	1.05274	0.835606
	Vegfa	0.917004	1.01396	1.07549	1.03886	1.08298	1.06807	1.00215	1.0633	1.06102	0.270973	0.0854462	0.567073
	Vegfb	0.893992	1.00579	1.11214	8.38804	8.21541	7.74537	1.00397	8.11627	8.08415	3.89049e-06	3.0151	5.41
	Vegfc	0.929805	1.95206	0.550953	0.378929	0.68302	2	1.14427	1.02065	0.891963	0.858435	-0.164944	0.0662926
	Vegfd	0.904379	1.06069	1.04247	0.234881	1.90528	1.44393	1.00251	1.1947	1.1917	0.720519	0.253025	0.142354
	Pgf	1.1434	0.762249	1.14737	0.136156	0.207809	0.816958	1.01767	0.386974	0.380254	0.0658081	-1.39497	1.18172
	Fgf15	0.643941	0.993092	1.56374	0.744839	0.939523	1.39959	1.06692	1.02798	0.963501	0.912011	-0.053642	0.04
	Fgf23	0.947151	1.00463	1.05093	1.0693	0.97716	0.967053	1.0009	1.0045	1.0036	0.939084	0.00517965	0.0272956
	Nrg1	0.902292	0.99424	1.11471	1.61515	1.13027	1.26722	1.00375	1.33755	1.33255	0.100464	0.414192	0.997989
	Nrg2	1.2643	0.783678	1.00928	0.857574	0.593917	0.831238	1.01909	0.76091	0.746659	0.186622	-0.421479	0.729037
	Nrg3	1.86176	0.63361	0.847724	0.46544	0.267325	0.480186	1.11436	0.404317	0.362823	0.138863	-1.46266	0.857415
	Nrg4	0.925518	1.116	0.968171	0.978289	1.19196	0.869545	1.00323	1.01326	1.01	0.932247	0.01436	0.030469
	Pdgfa	0.847724	1.11858	1.05458	0.914888	1.19058	0.646923	1.00696	0.917464	0.911122	0.639623	-0.134283	0.194076
	Pdgfb	0.915945	1.12766	0.968171	1.07798	1.0485	1.41258	1.00393	1.17969	1.17508	0.256819	0.232754	0.590373
	Bmp4	1.03526	0.657471	1.46917	0.840896	0.442884	0.942785	1.05397	0.742188	0.704185	0.327492	-0.505974	0.4848
	Bmp7	2.15348	0.44648	1.04006	0.355191	0.95705	1.29385	1.21334	0.868696	0.715955	0.578491	-0.482059	0.237703
	Bmp8a	1.08048	0.862542	1.07301	0.953739	0.74312	0.95705	1.00534	0.884636	0.879935	0.29619	-0.184532	0.52843
	Ins1	0.938438	0.988514	1.07798	0.90021	0.90021	0.878633	1.00164	0.893018	0.891551	0.0587316	-0.16561	1.23113
	Ins2	1.25266	1.12896	0.707107	0.712025	0.609205	0.556711	1.02958	0.62598	0.607997	0.0780258	-0.717865	1.10776
	Tgfb1	1.32562	0.722799	1.04367	0.715323	1.57098	0.911722	1.0307	1.06601	1.03426	0.915315	0.0486003	0.0384292
	Tgfb2	1.24545	1.04006	0.771997	0.644685	0.973779	0.790955	1.01917	0.80314	0.788034	0.265178	-0.34367	0.576463
	Ifng	0.951538	1.10063	0.954842	86.1234	105.298	95.2293	1.00234	95.5502	95.3274	6.90258e-05	6.57482	4.16099
	Gzmb	1.07054	1.04126	0.897095	198.547	180.185	236.113	1.00296	204.948	204.342	0.000243851	7.67484	3.61287
	Prf1	1	0.923382	1.08298	9.03172	9.03172	7.86256	1.00212	8.642	8.62372	4.10451e-05	3.10831	4.38674
	Tnf	1.02101	1.01396	0.965936	4.99332	4.59479	4.90754	1.0003	4.83189	4.83042	6.19284e-06	2.27215	5.20811

## Sheet: Fig.1D
Fig.1D	MFI of VEGF-B
	MFI of VEGF-B	Isotype-CD4-NA	CD4-NA(TN)	CD4-aCD3/CD28	Isotype-CD8-NA	CD8-NA(TN)	CD8-aCD3/CD28
	#1	396	652	1754	449	651	1655
	#2	434	702	1802	533	573	1765
	#3	450	539	2172	533	548	2139

## Sheet: Fig.1E
Fig.1E	% of IFNg+ and VEGF-B+ in NA and activated CD8+ T cells
		NA	aCD3/CD28
	#1	0.15	79
	#2	0.35	74.6
	#3	0	71.2

## Sheet: Fig.1F
Fig.1F	VEGF-B protein levels
	ELISA		CD4+			CD8+
	pg/ml in supernanant secreted by 100ug cell protein	Medium	NA	aCD3/CD38	NA	aCD3/CD38
	#1	2.11084	4.08045	46.9993	18.9316	49.4904
	#2	2.24358	9.3795	63.0901	4.90247	37.1682
	#3	2.78115	10.455	37.0194	6.98966	89.2874

## Sheet: Fig.1G
Fig.1G	% of H-2Kb+ and VEGF-B+ in CD8+ (OT1-LM-OVA)
		PBS	Lm-OVA
	#1	0.035	57.2
	#2	0.019	67.7
	#3	0.022	55.1
	#4	0	67.3
	#5	0.027	59.5

## Sheet: Fig.1H
Fig.1H	% of VEGF-B+ in CD4+ or CD8+ T cells in DSS colon
		CD4+		CD8+
		Water	DSS	Water	DSS
	#1	3.96	18.5	4.52	17.3
	#2	4.19	8.99	7.56	14.9
	#3	2.17	19.4	4.03	20.3
	#4	3.05	17	3.02	16.3
	#5	2.74	10.5	3.32	12.3
	#6	2.18	8.97	2.47	10.9

## Sheet: Fig.2A
Fig.2A	Relative protein levels of VEGF-B
	Fold	aCD3/CD28+Vehicle	aCD3/CD28+NAC		Fold	aCD3/CD28+Vehicle	aCD3/CD28+GSH
	#1	0.906871	0.00855774		#1	0.934358	0.176165
	#2	1.09313	0.0145876		#2	1.06564	0.233124
	#3	1.19609	0		#3	0.992143	0.452066
	#4	0.803907	0.0103025		#4	1.00786	0.557159
	#5	1.10819	0.0297414		#5	0.874759	0.296037
	#6	0.891814	0.00638755		#6	1.12524	0.0959394

## Sheet: Fig.2B
Fig.2B	Relative protein levels of VEGF-B
	Fold	aCD3/CD28+0umH2O2	aCD3/CD28+3umH2O2	aCD3/CD28+10umH2O2	aCD3/CD28+30umH2O2	aCD3/CD28+100umH2O2
	#1	1	1.18968	1.3987	1.6243	0.557285
	#2	1	1.22768	1.99218	2.61019	0.191003
	#3	1	1.67699	2.60937	1.81203	0.621469

## Sheet: Fig.3B
Fig.3B	% of H-2Kb+ in CD8+ T cells of blood in LM-OT1-sh-vegfb
		sh-NC					sh-vegfb
	% of H-2Kb+ in CD8+ T cells of blood	#1	#2	#3	#4	#5	#1	#2	#3	#4	#5
	Day1	2.82	3.13	4.04	5.15	3	2.49	4.93	5.5	1.52	6.03
	Day3	29.9	21.8	41	36.7	20.2	30.1	25	39.3	42.9	22.2
	Day5	41.5	44.5	49.8	51.8	35.1	21.8	25.9	17.3	13.3	15.9
	Day7	34.5	22.2	45.9	43.3	29.3	13.9	9.57	8.62	7.89	5.84

## Sheet: Fig.3C
Fig.3C	%-of-H2kb+ in CD8+ in SPL of LM-OT1-sh-vegfb
	% of H-2Kb+ in CD8+ T cells of SPL	sh-control	sh-vegfb
	#1	32	8.42
	#2	37.6	7.69
	#3	36.5	20.8
	#4	22.5	9.39
	#5	30.9	5.83

[truncated: 101 more sheets: Fig.3D, Fig.3G, Fig.3H, Fig.3J-M, Fig.4A, Fig.4B, Fig.4C, Fig.4D-F, Fig.4G-H, Fig.4I-J, Fig.5A, Fig.5B, Fig.5C-D, Fig.5E, Fig.5F, Fig.5G, Fig.6B, Fig.6C-D, Fig.6E, Fig.6F …]
